# Supplementary material for: Effect of Polymer Concentration and Surface Charge on Controllable Nanopesticides Delivery
Source: Polymers (Basel). 2026 Jun 23;18(13):1557. doi: 10.3390/polym18131557 (PMC13363951; doi:10.3390/polym18131557)
Supplement: Supplementary file 1 [file polymers-18-01557-s001.zip]

Archive with 1 entries (1 files):
- polymers-4371958-supplementary.pdf
